# Supplementary material for: Ice holes microrefugia harbor genetically and functionally distinct populations of Vaccinium vitis-idaea (Ericaceae)
Source: Sci Rep. 2023 Aug 11;13:13055. doi: 10.1038/s41598-023-39772-5 (PMC10421893; doi:10.1038/s41598-023-39772-5)
Supplement: Supplementary file 2 — Supplementary Information 2. [file 41598_2023_39772_MOESM2_ESM.txt]

#!/bin/bash
#####################################################################################
############################ Supplementary file S1 ##################################
############ Commands used during the analysis of Tonin et al. (2023) ###############
#####################################################################################

### DEMULTIPLEXING (using tools Picard Illumina2Bam (v1.19), samtools (v1.5) & Stacks (v2 Beta 7)) ###

#1. BamIndexDecoder (Illumina2bam)

java -jar ./Illumina2bam-tools-V1.19/BamIndexDecoder.jar I=UntreatedRight.bam OUTPUT_DIR=./OUT/DIR/TO/DEMULTIPLEXED/BAMS/ OUTPUT_PREFIX='barcodeRead' OUTPUT_FORMAT=bam  BARCODE_FILE=URAD_P2Barcodes M=metrics.txt


#2. bam2fq (samtools)
p2_adapters='4s 6s 9s 10s 12s' 
for p2 in $p2_adapters
do
    samtools-1.5/samtools bam2fq ./OUT/DIR/TO/DEMULTIPLEXED/BAMS/barcodeRead#"$p2".bam -1 R1#"$p2".fastq -2 R2#"$p2".fastq
done
samtools-1.5/samtools bam2fq ./OUT/DIR/TO/DEMULTIPLEXED/BAMS/barcodeRead#0.bam -1 R1#0.fastq -2 R2#0.fastq # 0 contains non-matching sequences 

#3. process_radtags (Stacks)
for p2 in $p2_adapters
do
    process_radtags --paired -1 ./R1#"$p2".fastq -2 ./R2#"p2".fastq -o ./PROCESS/RADTAGS/OUT/DIR/"$p2"/ -b ./URAD_P1_adapters_"$p2" -e pstI -E phred33 -r -c -q
done


### DENOVO MAP in single steps (using Stacks v2 Beta 9) ### 

#1. ustacks 
samples='AP_1C AP_2C AP_3C AP_4M AP_5M AP_6M CC_1C CC_2C CC_3C CC_4M CC_5M CC_6M LS_1C LS_2C LS_3C LS_4M LS_5M LS_6M MN_2 MN_3 MN_4 MN_5 MN_6 SR_1 SR_2 SR_3 SR_4 SR_5 SR_6 VG_2 VG_3 VG_4'
for sample in $samples
do
    ustacks -t fastq -f ./PROCESS/RADTAGS/OUT/DIR/"$sample".1.fq -o ./DENOVO/OUT/DIR/ -i 1 -m 5 --name "$sample" -M 4 -p 8 # paired-end reads be integrated in a later stage (tsv2bam)
done

#2. cstacks  
cstacks -P ./DENOVO/OUT/DIR/ -M ./PATH/TO/POPULATION/MAP/popmap_genepop -p 8 -n 1 

#3. sstacks 
sstacks -P ./DENOVO/OUT/DIR/ -M ./PATH/TO/POPULATION/MAP/popmap_genepop -p 8

#4. tsv2bam
tsv2bam -P ./DENOVO/OUT/DIR/ -M ./PATH/TO/POPULATION/MAP/popmap_genepop --pe-reads-dir ./PROCESS/RADTAGS/OUT/DIR/ -t 8

#5. gstacks
gstacks -P ./DENOVO/OUT/DIR/ -M ./PATH/TO/POPULATION/MAP/popmap_genepop -t 8

# populations
populations -P ./DENOVO/OUT/DIR/ -M ./PATH/TO/POPULATION/MAP/popmap_genepop -t 8 # firstly without any further specifications 


### CATALOG FILTERING ###

#1. create a whitelist of loci with <= 10 SNPs based on the populations.sumstats.tsv file:
cat populations.sumstats.tsv |
    grep -v "^#" |
    cut -f 1 |
    sort -n |
    uniq -c |
    awk '$1<=10 {print $2}' > wl

#2. run populations again with filtering options 
populations -P ./DENOVO/OUT/DIR/ -M ./PATH/TO/POPULATION/MAP/popmap_structure -O ./OUT/DIR/ -r 0.75 -p 6 -W ./PATH/TO/WHITELIST/wl --vcf --genepop --structure --write_single_snp --fasta_samples --fasta_samples_raw --fasta_loci --philyp

populations -P ./DENOVO/OUT/DIR/ -M ./PATH/TO/POPULATION/MAP/popmap_structure -O ./OUT/DIR2/ -r 0.75 -p 6 -W ./PATH/TO/WHITELIST/wl --vcf --genepop --structure --radpainter --fasta_samples --fasta_samples_raw --fasta_loci --philyp
